# Supplementary material for: Two new species of the genus Doryphorina Melichar, 1912 (Hemiptera, Fulgoromorpha, Dictyopharidae) from China
Source: Zookeys. 2014 Jun 16;(416):31–9. doi: 10.3897/zookeys.416.7498 (PMC4109508; doi:10.3897/zookeys.416.7498)
Supplement: XML Treatment for Doryphorina [file zookeys.416.7498-treatment1.xml]

<!DOCTYPE tp:taxon-treatment
  PUBLIC "-//TaxonX//DTD Taxonomic Treatment Publishing DTD v0 20100105//EN" "tax-treatment-NSO.dtd">
<tp:taxon-treatment xmlns:tp="http://www.plazi.org/taxpub"><tp:treatment-meta><kwd-group><label>Taxon classification</label><kwd><named-content content-type="kingdom">Animalia</named-content></kwd><kwd><named-content content-type="order">Hemiptera</named-content></kwd><kwd><named-content content-type="family">Dictyopharidae</named-content></kwd></kwd-group><mixed-citation publication-type="journal"><person-group><name><surname>Zheng</surname><given-names>Yan-Li</given-names></name><name><surname>Yang</surname><given-names>Lin</given-names></name><name><surname>Chen</surname><given-names>Xiang-Sheng</given-names></name></person-group><article-title>Two new species of the genus <italic>Doryphorina</italic> Melichar, 1912 (Hemiptera, Fulgoromorpha, Dictyopharidae) from China</article-title><source>Zookeys</source><day>16</day><month>6</month><year>2014</year><volume>2014</volume><issue>416</issue><fpage>31</fpage><lpage>39</lpage><pub-id pub-id-type="doi">10.3897/zookeys.416.7498</pub-id></mixed-citation></tp:treatment-meta><tp:nomenclature><tp:taxon-name>
                        <tp:taxon-name-part taxon-name-part-type="genus">Doryphorina</tp:taxon-name-part>
                    </tp:taxon-name><tp:taxon-authority>Melichar, 1912</tp:taxon-authority><xref ref-type="fig" rid="F1">Figs 1</xref><xref ref-type="fig" rid="F2">–</xref><xref ref-type="fig" rid="F3">32</xref><tp:nomenclature-citation-list><tp:nomenclature-citation><tp:taxon-name>Doryphorina</tp:taxon-name><comment> Melichar, 1912: 99. Type species: <italic><tp:taxon-name>Doryphorina stali</tp:taxon-name></italic> Melichar, 1912; by original designation.</comment></tp:nomenclature-citation><tp:nomenclature-citation><tp:taxon-name>Doryphorina</tp:taxon-name><comment>: <xref ref-type="bibr" rid="B4">Schmidt 1915</xref>: 76; <xref ref-type="bibr" rid="B1">Distant 1916</xref>: 25; <xref ref-type="bibr" rid="B5">Schmidt 1928</xref>: 129; <xref ref-type="bibr" rid="B8">Metcalf 1946</xref>: 87; <xref ref-type="bibr" rid="B3">Fennah 1978</xref>: 254; <xref ref-type="bibr" rid="B2">Emeljanov 2011</xref>: 1125; <xref ref-type="bibr" rid="B6">Song and Liang 2013</xref>: 2.</comment></tp:nomenclature-citation></tp:nomenclature-citation-list></tp:nomenclature><tp:treatment-sec sec-type="Type species"><title>Type species.</title><p><italic><tp:taxon-name>Doryphorina stali</tp:taxon-name></italic> Melichar, 1912 (original designation).</p></tp:treatment-sec><tp:treatment-sec sec-type="Diagnosis"><title>Diagnosis.</title><p>For the relationships and a diagnosis of <italic><tp:taxon-name>Doryphorina</tp:taxon-name></italic> see <xref ref-type="bibr" rid="B6">Song and Liang (2013)</xref>.</p></tp:treatment-sec><tp:treatment-sec sec-type="Distribution"><title>Distribution.</title><p>Oriental region.</p></tp:treatment-sec><tp:treatment-sec sec-type="Key to species of Doryphorina Melichar, 1912 based on males"><title>Key to species of <italic><tp:taxon-name>Doryphorina</tp:taxon-name></italic> Melichar, 1912 based on males</title><p>(Modified from <xref ref-type="bibr" rid="B6">Song and Liang 2013</xref>)</p><table-wrap content-type="key" position="anchor" orientation="portrait"><table><tbody><tr><td rowspan="1" colspan="1">1</td><td rowspan="1" colspan="1">Vertex broad, lateral carinae nearly parallel; forewings without dull ochraceous spot near stigma</td><td rowspan="1" colspan="1">2</td></tr><tr><td rowspan="1" colspan="1">–</td><td rowspan="1" colspan="1">Vertex relatively narrow, broadest at base and apex, lateral carinae not parallel; forewings with a dull ochraceous spot near stigma</td><td rowspan="1" colspan="1">3</td></tr><tr><td rowspan="1" colspan="1">2</td><td rowspan="1" colspan="1">Dorsal apical lobes of phallobase with (<xref ref-type="fig" rid="F2">Fig. 21</xref>) long and slender, with 3 long spines at base in dorsal view</td><td rowspan="1" colspan="1"><italic><tp:taxon-name>Doryphorina conglobatus</tp:taxon-name></italic> sp. n.</td></tr><tr><td rowspan="1" colspan="1">–</td><td rowspan="1" colspan="1">Dorsolateral apical lobes of phallobase directed laterally, with 2–3 long apical spines in dorsal view</td><td rowspan="1" colspan="1"><italic><tp:taxon-name>Doryphorina subdeflexa</tp:taxon-name></italic> Fennah</td></tr><tr><td rowspan="1" colspan="1"><!--PageBreak-->3</td><td rowspan="1" colspan="1">Cephalic process relatively short, with ratio length to length of pronotum and mesonotum combined less than or equal to 2.0</td><td rowspan="1" colspan="1">4</td></tr><tr><td rowspan="1" colspan="1">–</td><td rowspan="1" colspan="1">Cephalic process relatively long, with ratio length to length of pronotum and mesonotum combined 2.2</td><td rowspan="1" colspan="1"><italic><tp:taxon-name>Doryphorina guizhouensis</tp:taxon-name></italic> sp. n.</td></tr><tr><td rowspan="1" colspan="1">4</td><td rowspan="1" colspan="1">Gonostyles with upper process relatively short and broad; aedeagus with 2 pairs of apical lobes in ventral part</td><td rowspan="1" colspan="1"><italic><tp:taxon-name>Doryphorina minor</tp:taxon-name></italic> Fennah</td></tr><tr><td rowspan="1" colspan="1">–</td><td rowspan="1" colspan="1">Gonostyles with upper process distinctly slender and long; aedeagus with 1 pair of apical lobes in ventral part</td><td rowspan="1" colspan="1"><italic><tp:taxon-name>Doryphorina stali</tp:taxon-name></italic> Melichar</td></tr></tbody></table></table-wrap></tp:treatment-sec><tp:treatment-sec><!--Section generated to contain objects referenced in tp:taxon-treatment.--><fig id="F1" position="float" orientation="portrait"><label>Figures 1–10.</label><caption><p><bold>1–5</bold> Habitus of <italic><tp:taxon-name>Doryphorina conglobatus</tp:taxon-name></italic> sp. n. <bold>6–10</bold> <italic><tp:taxon-name>Doryphorina guizhouensis</tp:taxon-name></italic> sp. n. <bold>1, 6</bold> dorsal view <bold>2, 7</bold> lartral view <bold>3, 8</bold> dorsal view of head, pronotum and mesonotum <bold>4, 9</bold> lateral view of head and pronotum <bold>5,10</bold> ventral view of frons and clypeus. Scale bars: <bold>1–10</bold> = 1 mm.</p></caption><graphic xmlns:xlink="http://www.w3.org/1999/xlink" xlink:href="zookeys-416-031-g001.jpg" position="float" orientation="portrait" xlink:type="simple"/></fig><fig id="F2" position="float" orientation="portrait"><label>Figures 11–21.</label><caption><p><italic><tp:taxon-name>Doryphorina conglobatus</tp:taxon-name></italic> sp. n. <bold>11</bold> Head and thorax, dorsal view <bold>12</bold> Frons and clypeus, ventral view <bold>13</bold> Head and pronotum, lateral view <bold>14</bold> Forewing <bold>15</bold> Hind Wing <bold>16</bold> Genitalia, lateral view <bold>17</bold> Pygofer and Gonostyles, ventral view <bold>18</bold> Pygofer and anal tube, dorsal view <bold>19</bold> Aedeagus, lateral view <bold>20</bold> Aedeagus, ventral view <bold>21</bold> Aedeagus, dorsal view. Scale bars: <bold>11–15</bold> = 1 mm, <bold>11–16</bold> = 0.5 mm.</p></caption><graphic xmlns:xlink="http://www.w3.org/1999/xlink" xlink:href="zookeys-416-031-g002.jpg" position="float" orientation="portrait" xlink:type="simple"/></fig><fig id="F3" position="float" orientation="portrait"><label>Figures 22–32.</label><caption><p><italic><tp:taxon-name>Doryphorina guizhouensis</tp:taxon-name></italic> sp. n. <bold>22</bold> Head and thorax, dorsal view <bold>23</bold> Frons and clypeus, ventral view <bold>24</bold> Head and pronotum, lateral view <bold>25</bold> Forewing <bold>26</bold> Hind Wing <bold>27</bold> Genitalia, lateral view <bold>28</bold> Pygofer and Gonostyles, ventral view <bold>29</bold> Pygofer and anal tube, dorsal view <bold>30</bold> Aedeagus, lateral view <bold>31</bold> Aedeagus, ventral view <bold>32</bold> Aedeagus, dorsal view. Scale bars: <bold>22–26</bold> = 1 mm, <bold>27–32</bold> = 0.5 mm.</p></caption><graphic xmlns:xlink="http://www.w3.org/1999/xlink" xlink:href="zookeys-416-031-g003.jpg" position="float" orientation="portrait" xlink:type="simple"/></fig></tp:treatment-sec><ref-list><ref id="B4"><mixed-citation xmlns:xlink="http://www.w3.org/1999/xlink" xlink:type="simple"><person-group><name name-style="western"><surname>Schmidt</surname><given-names>E</given-names></name></person-group> (<year>1915</year>) <article-title>Die Dictyopharinen des Stettiner Museums (HemipteraHomoptera). Entomologische Zeitung.</article-title><source>Herausgegeben von dem entomologischen Vereine zu Stettin</source><volume>76</volume>: <fpage>345</fpage>–<lpage>358</lpage>.</mixed-citation></ref><ref id="B1"><mixed-citation xmlns:xlink="http://www.w3.org/1999/xlink" xlink:type="simple"><person-group><name name-style="western"><surname>Distant</surname><given-names>WL</given-names></name></person-group> (<year>1916</year>) <source>The Fauna of British India, including Ceylon and Burma. Rhynhota Vol. VI (Heteroptera-Homoptera)</source>. <publisher-name>Taylor &amp; Francis</publisher-name>, <publisher-loc>London</publisher-loc>, <lpage>248</lpage>.</mixed-citation></ref><ref id="B5"><mixed-citation xmlns:xlink="http://www.w3.org/1999/xlink" xlink:type="simple"><person-group><name name-style="western"><surname>Schmidt</surname><given-names>E</given-names></name></person-group> (<year>1928</year>) <article-title>Die Zikaden des Buitenzorger Museums (Hemipt.-Homopt.). I.</article-title><source>Treubia</source><volume>10</volume>: <fpage>107</fpage>–<lpage>144</lpage>.</mixed-citation></ref><ref id="B8"><mixed-citation xmlns:xlink="http://www.w3.org/1999/xlink" xlink:type="simple"><person-group><name name-style="western"><surname>Metcalf</surname><given-names>ZP</given-names></name></person-group> (<year>1946</year>) <source>General catalogue of the Hemiptera, Fasc. IV. Fulgoroidea, Part 8 Dictyopharidae.</source><publisher-name>Smith College</publisher-name>, <publisher-loc>Northampton, MASS</publisher-loc>, <size units="page">246 pp</size>.</mixed-citation></ref><ref id="B3"><mixed-citation xmlns:xlink="http://www.w3.org/1999/xlink" xlink:type="simple"><person-group><name name-style="western"><surname>Fennah</surname><given-names>RG</given-names></name></person-group> (<year>1978</year>) <article-title>Fulgoroidea (Homoptera) from Vietnam.</article-title><source>Annales Zoologici</source><volume>34</volume>(<issue>9</issue>): <fpage>207</fpage>–<lpage>279</lpage>.</mixed-citation></ref><ref id="B2"><mixed-citation xmlns:xlink="http://www.w3.org/1999/xlink" xlink:type="simple"><person-group><name name-style="western"><surname>Emeljanov</surname><given-names>AF</given-names></name></person-group> (<year>2011</year>) <article-title>Improved tribal delimitation of the subfamily Dictyopharinae and description of new genera and new species (Homoptera, Fulgoroidea, Dictyopharidae).</article-title><source>Entomologicheskoe Obozrenie</source><volume>90</volume>: <fpage>299</fpage>–<lpage>328</lpage>. <comment>[English translation in Entomological Review 91: 1122–1145, 2011]</comment></mixed-citation></ref><ref id="B6"><mixed-citation xmlns:xlink="http://www.w3.org/1999/xlink" xlink:type="simple"><person-group><name name-style="western"><surname>Song</surname><given-names>ZS</given-names></name><name name-style="western"><surname>Liang</surname><given-names>AP</given-names></name></person-group> (<year>2013</year>) <article-title>Review of the genus <italic>Doryphorina</italic> Melichar, 1912 (Hemiptera: Fulgoromorpha: Dictyopharidae).</article-title><source>Journal of Insect Biodiversity</source><volume>1</volume>(<issue>7</issue>): <fpage>1</fpage>–<lpage>12</lpage>. doi: <ext-link ext-link-type="doi" xlink:href="10.12976/jib/2013.1.7" xlink:type="simple">10.12976/jib/2013.1.7</ext-link></mixed-citation></ref></ref-list></tp:taxon-treatment>
