# Supplementary material for: Two new species of the genus Doryphorina Melichar, 1912 (Hemiptera, Fulgoromorpha, Dictyopharidae) from China
Source: Zookeys. 2014 Jun 16;(416):31–9. doi: 10.3897/zookeys.416.7498 (PMC4109508; doi:10.3897/zookeys.416.7498)
Supplement: XML Treatment for Doryphorina guizhouensis [file zookeys.416.7498-treatment3.xml]

<!DOCTYPE tp:taxon-treatment
  PUBLIC "-//TaxonX//DTD Taxonomic Treatment Publishing DTD v0 20100105//EN" "tax-treatment-NSO.dtd">
<tp:taxon-treatment xmlns:tp="http://www.plazi.org/taxpub"><tp:treatment-meta><kwd-group><label>Taxon classification</label><kwd><named-content content-type="kingdom">Animalia</named-content></kwd><kwd><named-content content-type="order">Hemiptera</named-content></kwd><kwd><named-content content-type="family">Dictyopharidae</named-content></kwd></kwd-group><mixed-citation publication-type="journal"><person-group><name><surname>Zheng</surname><given-names>Yan-Li</given-names></name><name><surname>Yang</surname><given-names>Lin</given-names></name><name><surname>Chen</surname><given-names>Xiang-Sheng</given-names></name></person-group><article-title>Two new species of the genus <italic>Doryphorina</italic> Melichar, 1912 (Hemiptera, Fulgoromorpha, Dictyopharidae) from China</article-title><source>Zookeys</source><day>16</day><month>6</month><year>2014</year><volume>2014</volume><issue>416</issue><fpage>31</fpage><lpage>39</lpage><pub-id pub-id-type="doi">10.3897/zookeys.416.7498</pub-id></mixed-citation></tp:treatment-meta><tp:nomenclature><tp:taxon-name>
                        <tp:taxon-name-part taxon-name-part-type="genus">Doryphorina</tp:taxon-name-part>
                        <tp:taxon-name-part taxon-name-part-type="species">guizhouensis</tp:taxon-name-part>
                        <object-id xmlns:xlink="http://www.w3.org/1999/xlink" content-type="zoobank" xlink:type="simple">http://zoobank.org/A2B8FC58-606F-4F69-917C-90FCD0E8D7C8</object-id>
                    </tp:taxon-name><tp:taxon-authority>Zheng, Yang &amp; Chen</tp:taxon-authority><tp:taxon-status xmlns:xlink="http://www.w3.org/1999/xlink" xlink:type="simple">sp. n.</tp:taxon-status><xref ref-type="fig" rid="F1">Figs 6–10</xref><xref ref-type="fig" rid="F3">, 22–32</xref></tp:nomenclature><tp:treatment-sec sec-type="Measurement"><title>Measurement.</title><p>♂, BL: 17.7–17.9 mm; HL: 5.4–5.6 mm; HW: 1.6–1.7 mm; FWL: 10.5–10.9 mm.</p></tp:treatment-sec><tp:treatment-sec sec-type="Description"><title>Description.</title><p>Body greenish or greenish-ochraceous, marked with bluish green and reddish ochraceous on head and thorax.</p><p>Cephalic (<xref ref-type="fig" rid="F1">Figs 6–8</xref>, <xref ref-type="fig" rid="F3">22</xref>, <xref ref-type="fig" rid="F3">24</xref>) process relatively slender, a little upturned, with ratio length to length of pronotum and mesonotum combined 2.2. Vertex (<xref ref-type="fig" rid="F1">Figs 6</xref>, <xref ref-type="fig" rid="F1">8</xref>, <xref ref-type="fig" rid="F3">22</xref>) broad, media carina weakly, only distinct at apex and base, ratio of length to width between eyes 6.3. Frons (<xref ref-type="fig" rid="F1">Figs 10</xref>, <xref ref-type="fig" rid="F3">23</xref>) elongate, intermediate carinae sub-parallel, nearly approaching frontoclypeal suture; median carina complete, length 5.5 times long than wide. Pronotum (<xref ref-type="fig" rid="F1">Figs 6–8</xref>, <xref ref-type="fig" rid="F3">22</xref>, <xref ref-type="fig" rid="F3">24</xref>) distinctly shorter than mesonotum medially, media carina distinct, lateral carina replaced by two pits. Mesonotum (<xref ref-type="fig" rid="F1">Figs 6</xref>, <xref ref-type="fig" rid="F1">8</xref>, <xref ref-type="fig" rid="F3">22</xref>) tricarinate on disc, lateral carinae straight, nearly parallel. Forewings (<xref ref-type="fig" rid="F1">Figs 6</xref>, <xref ref-type="fig" rid="F3">25</xref>) hyaline, with ratio length to maximum width 3.1; stigma distinct, with 4–5 cells. Legs moderately elongate, fore femora not flattened and dilated, without spine; hind tibiae with 5 lateral black-tipped spines and 7 apical black-tipped teeth.</p><fig id="F3" position="float" orientation="portrait"><label>Figures 22–32.</label><caption><p><italic><tp:taxon-name>Doryphorina guizhouensis</tp:taxon-name></italic> sp. n. <bold>22</bold> Head and thorax, dorsal view <bold>23</bold> Frons and clypeus, ventral view <bold>24</bold> Head and pronotum, lateral view <bold>25</bold> Forewing <bold>26</bold> Hind Wing <bold>27</bold> Genitalia, lateral view <bold>28</bold> Pygofer and Gonostyles, ventral view <bold>29</bold> Pygofer and anal tube, dorsal view <bold>30</bold> Aedeagus, lateral view <bold>31</bold> Aedeagus, ventral view <bold>32</bold> Aedeagus, dorsal view. Scale bars: <bold>22–26</bold> = 1 mm, <bold>27–32</bold> = 0.5 mm.</p></caption><graphic xmlns:xlink="http://www.w3.org/1999/xlink" xlink:href="zookeys-416-031-g003.jpg" position="float" orientation="portrait" xlink:type="simple"/></fig><p><bold>Male genitalia.</bold> Pygofer (<xref ref-type="fig" rid="F3">Fig. 27</xref>) wider ventrally than dorsally, posterior margin with a blunt process. Anal tube (<xref ref-type="fig" rid="F3">Fig. 29</xref>) in dorsal view, the apex broader than base, the ratio of length to width about 1.8. Gonostyles (<xref ref-type="fig" rid="F3">Fig. 27</xref>) relatively small in lateral view, shorter than the apex of anal tube in lateral view, inner face with numerous setae in ventral view. Aedeagus (<xref ref-type="fig" rid="F3">Figs 30–32</xref>) with 1 pair of short endosomal processes, without extending from phallotheca. Phallobase (<xref ref-type="fig" rid="F3">Figs 30–32</xref>) sclerotized and pigmented, with 2 pairs of apical membranous lobes: dorsal apical lobes (<xref ref-type="fig" rid="F3">Fig. 31</xref>) long and slender, with 4 long apical spines each, ventral lobes (<xref ref-type="fig" rid="F3">Fig. 31</xref>) with 2 pairs of apical lobes connected, not produced laterally, apex and base with about 16–19 long spines totally in ventral view.</p><p><bold>Female.</bold> Unknown.</p></tp:treatment-sec><tp:treatment-sec sec-type="Type material"><title>Type material.</title><p>Holotype ♂, China: Guizhou, Congjiang, 24 Jul. 2005, coll. Deyan Ge. Paratype, 1♂, China: Guizhou, Libo, Aug. 1997, coll. Zizhong Li (both in GUGC).</p></tp:treatment-sec><tp:treatment-sec sec-type="Distribution"><title>Distribution.</title><p>China (Guizhou).</p><!--PageBreak--><!--PageBreak--><!--PageBreak--></tp:treatment-sec><tp:treatment-sec sec-type="Diagnosis"><title>Diagnosis.</title><p>This species is similar to <italic><tp:taxon-name>Doryphorina minor</tp:taxon-name></italic>, but can be distinguished from the later by phallobase ventral lobes (<xref ref-type="fig" rid="F3">Fig. 31</xref>) with 2 pairs of apical lobes connected, not produced laterally, apex and base with about 16–19 long spines totally in ventral view (ventral part with two pairs of V-shaped elongate apical lobes, directed laterally and ventrally, each with 4–5 long spines in ventral view in <italic><tp:taxon-name>Doryphorina minor</tp:taxon-name></italic>).</p></tp:treatment-sec><tp:treatment-sec sec-type="Etymology"><title>Etymology.</title><p>This new species name refers to the type locality, Guizhou Province.</p></tp:treatment-sec><tp:treatment-sec><!--Section generated to contain objects referenced in tp:taxon-treatment.--><fig id="F1" position="float" orientation="portrait"><label>Figures 1–10.</label><caption><p><bold>1–5</bold> Habitus of <italic><tp:taxon-name>Doryphorina conglobatus</tp:taxon-name></italic> sp. n. <bold>6–10</bold> <italic><tp:taxon-name>Doryphorina guizhouensis</tp:taxon-name></italic> sp. n. <bold>1, 6</bold> dorsal view <bold>2, 7</bold> lartral view <bold>3, 8</bold> dorsal view of head, pronotum and mesonotum <bold>4, 9</bold> lateral view of head and pronotum <bold>5,10</bold> ventral view of frons and clypeus. Scale bars: <bold>1–10</bold> = 1 mm.</p></caption><graphic xmlns:xlink="http://www.w3.org/1999/xlink" xlink:href="zookeys-416-031-g001.jpg" position="float" orientation="portrait" xlink:type="simple"/></fig></tp:treatment-sec></tp:taxon-treatment>
